# Supplementary material for: New Insights into the Mechanism of Antibacterial Action of Synthetic Peptide Mo-CBP3-PepI against Klebsiella pneumoniae
Source: Antibiotics (Basel). 2022 Dec 4;11(12):1753. doi: 10.3390/antibiotics11121753 (PMC9774128; doi:10.3390/antibiotics11121753)
Supplement: Supplementary file 1 [file antibiotics-11-01753-s001.zip]

Archive with 1 entries (1 files):
- antibiotics-2065623-supplementary.pdf
